# Supplementary material for: Environmental Pyrethroid Exposure and Cognitive Dysfunction in U.S. Older Adults: The NHANES 2001–2002
Source: Int J Environ Res Public Health. 2021 Nov 16;18(22):12005. doi: 10.3390/ijerph182212005 (PMC8623149; doi:10.3390/ijerph182212005)
Supplement: Supplementary file 1 [file ijerph-18-12005-s001.zip]

Archive with 1 entries (1 files):
- ijerph-1413334-supplementary.pdf
